# Supplementary material for: Contrasting Patterns of the Bacterial Communities in Melting Ponds and Periglacial Rivers of the Zhuxi glacier in the Tibet Plateau
Source: Microorganisms. 2020 Apr 2;8(4):509. doi: 10.3390/microorganisms8040509 (PMC7232332; doi:10.3390/microorganisms8040509)
Supplement: Supplementary file 1 [file microorganisms-08-00509-s001.zip]

Archive with 6 entries (6 files):
- Fig_S4.pdf
- Fig_S5.pdf
- Fig_S6.pdf
- Fig_S1.pdf
- Fig_S2.pdf
- Fig_S3.pdf
